# Supplementary material for: Lentiviral Dendritic Cell Vaccine Targeting Claudin-18.2 Elicits Potent Antitumor Immunity Against Gastric Cancer
Source: Cancers (Basel). 2026 Jan 29;18(3):441. doi: 10.3390/cancers18030441 (PMC12897038; doi:10.3390/cancers18030441)
Supplement: Supplementary file 1 [file cancers-18-00441-s001.zip]

Archive with 1 entries (1 files):
- cancers-4056932-supplementary.pdf
